# Supplementary material for: Nanofibrous Membrane-Based Stretchable Electrochemical Sweat Sensor for pH Detection
Source: Polymers (Basel). 2025 Feb 28;17(5):663. doi: 10.3390/polym17050663 (PMC11902454; doi:10.3390/polym17050663)
Supplement: Supplementary file 1 [file polymers-17-00663-s001.zip]

Archive with 1 entries (1 files):
- polymers-3453570-supplementary.pdf
